# Supplementary material for: Immediate implant placement in infected sites using the “Roll BMP” technique: a 3-year case report with bioinformatic analysis
Source: Front Dent Med. 2026 Mar 30;7:1750133. doi: 10.3389/fdmed.2026.1750133 (PMC13070915; doi:10.3389/fdmed.2026.1750133)
Supplement: Supplementary file 1 [file Table1.xlsx]

## Sheet: Table S2
Table S2. Predictive protein-coding gene set associated to the query “bone repair" and "osseointegration"
1	GENE	FDR
2	AHSG	2.714e-117
3	ALPL	3.296e-63
4	AMBN	1.193e-47
5	AMELX	2.634e-46
6	ASPN	3.825e-40
7	BGLAP	7.769e-33
8	BMP1	8.699e-32
9	BMP2	8.595e-30
10	BMP4	2.217e-25
11	BMP6	2.207e-25
12	BMP7	1.293e-24
13	BMPR1A	3.46e-23
14	BMPR1B	1.375e-22
15	BMPR2	4.502e-22
16	CEMP1	2.032e-21
17	COL1A1	4.961e-20
18	COMP	9.202e-20
19	CSF1	9.528e-19
20	CXCL12	9.508e-19
21	CXCR4	9.49e-19
22	CYR61	1.236e-18
23	DKK1	2.092e-18
24	DLK1	4.834e-18
25	DMP1	1.65e-17
26	DSPP	3.145e-17
27	FGF2	6.59e-17
28	FGF23	1.079e-16
29	FN1	2.323e-16
30	GDF2	6.116e-15
31	GDF7	5.298e-13
32	HIF1A	9.677e-13
33	IBSP	1.11e-12
34	IGF1	1.66e-12
35	IL1A	1.714e-12
36	IL1B	3.174e-12
37	ITGA5	3.732e-12
38	ITGA6	9.17e-12
39	ITGAV	9.375e-12
40	ITGB1	2.151e-11
41	LRP5	2.126e-11
42	MCAM	2.573e-11
43	MEPE	5.075e-11
44	MMP13	5.655e-11
45	NANOG	6.66e-11
46	NELL1	6.549e-11
47	NOG	1.031e-10
48	OSTN	1.255e-10
49	PDGFB	1.312e-10
50	PDLIM7	1.916e-10
51	PHEX	2.013e-10
52	PHOSPHO1	2.106e-10
53	POSTN	2.223e-10
54	POU5F1	3.867e-10
55	PTH	3.797e-10
56	PTH1R	4.931e-10
57	PTHLH	5.816e-10
58	PTK2	1.879e-09
59	ROR2	3.788e-09
60	RUNX2	4.176e-09
61	SCX	4.971e-09
62	SMAD5	1.091e-08
63	SNX10	1.539e-08
64	SOST	1.595e-08
65	SOX9	1.845e-08
66	SP7	1.873e-08
67	SPARC	2.06e-08
68	SPP1	2.064e-08
69	STATH	5.644e-08
70	TGFB1	6.145e-08
71	TGFB3	7.443e-08
72	TNFRSF11B	7.86e-08
73	TNFSF11	1.121e-07
74	VEGFA	1.169e-07
75	WNT1	1.349e-07
76	WNT5A	1.408e-07
