# Supplementary material for: Immediate implant placement in infected sites using the “Roll BMP” technique: a 3-year case report with bioinformatic analysis
Source: Front Dent Med. 2026 Mar 30;7:1750133. doi: 10.3389/fdmed.2026.1750133 (PMC13070915; doi:10.3389/fdmed.2026.1750133)
Supplement: Supplementary file 3 [file Table3.xlsx]

## Sheet: Sheet1
Table S3. Description of hub genes
UniProtKB identifier	Gene name	Description	Function	Cluster
P12643	BMP2	Bone morphogenetic protein 2	Growth factor of the TGF-beta superfamily that plays essential roles in many developmental processes, including cardiogenesis, neurogenesis, and osteogenesis. Induces cartilage and bone formation. Also stimulates the differentiation of myoblasts into osteoblasts via the EIF2AK3-EIF2A-ATF4 pathway, which plays a central role in osteoblast differentiation	Cluster Red
Q13950	RUNX2	Runt-related transcription factor 2	Transcription factor involved in osteoblastic differentiation and skeletal morphogenesis. Essential for the maturation of osteoblasts and both intramembranous and endochondral ossification, and supports transcription activation. RUNX2 binds to enhancers and promoters, including T-cell receptor enhancers, osteocalcin, Osteopontin, bone sialoprotein, alpha 1(I) collagen, LCK, IL-3, and GM-CSF promo…	Cluster Red
P02818	BGLAP	Osteocalcin	Constitutes 1-2% of the total bone protein. It binds strongly to apatite and calcium, participating in biomineralization. Involved in the development and mineralization of bone, the development and differentiation of osteoblasts, the regulation of bone resorption, and osteoclast differentiation	Cluster Red
P10451	SPP1	Osteopontin	A major non-collagenous bone protein that binds tightly to hydroxyapatite. Appears to form an integral part of the mineralized matrix. Probably crucial for cell-matrix interaction and cell migration. Acts as a cytokine involved in enhancing the production of interferon-gamma and interleukin-12 and reducing the production of interleukin-10, and is essential in the pathway that leads to type I immu…	Cluster Green
